# Supplementary material for: Large introns in relation to alternative splicing and gene evolution: a case study of Drosophila bruno-3
Source: BMC Genet. 2009 Oct 19;10:67. doi: 10.1186/1471-2156-10-67 (PMC2767349; doi:10.1186/1471-2156-10-67)
Supplement: Additional file 1 — The genomic position of each exon of Bru-3 in the twelve sequenced Drosophila species [37]at Drosophila Species Genomes BLAST [DroSpeGe, [92]]. The table lists positions of Bru-3 exons in genomes of the twelve sequenced Drosophila species. [file 1471-2156-10-67-S1.XLS]

## Sheet: Sheet1
Additional file 1
The genomic position of each exon of Bru-3 in the twelve sequenced Drosophila species (Clark et al., 2007) at Drosophila Species
Genomes BLAST (DroSpeGe, Gilbert, 2007).
	D. pseudoobscura, XR_group8			D. persimilis, scaffold_36			D. melanogaster, 3L
Exon number	Start	End	Size (bp)	Start	End	Size (bp)	Start	End	Size (bp)
exon 1	6767593	6767900	308	539619	539312	308	13640696	13640333	364
exon 2	6769617	6770128	500	537539	537031	508	13638821	13638366	456
start of ORF - exon 2	6770069	6770128	60	537090	537031	60	13638425	13638366	60
exon 3	6784215	6784256	42	522954	522913	42	13625543	13625502	42
exon 4	6798825	6798873	49	508383	508335	49	13612512	13612464	49
exon 4a	6832408	6832861	454	474902	474452	451	13582793	13582340	454
exon 5	6839524	6839658	135	467763	467629	135	13576423	13576289	135
exon 6	6847872	6847922	51	459518	459468	51	N/A	N/A	0
exon 7	6859246	6859325	80	448249	448170	80	13558218	13558139	80
exon 8	6891418	6891474	57	416261	416205	57	N/A	N/A	0
exon 9	6901942	6902085	144	405789	405645	145	13516165	13516022	144
exon 10	6902158	6902431	274	405572	405299	274	13515969	13515669	301
exon 11	6902561	6902659	99	405169	405071	99	13515534	13515436	99
exon 12	6903684	6903761	78	404049	403972	78	13514588	13514511	78
exon 13	6905327	6905503	177	402314	402138	177	13513066	13512890	177
exon 14 - end of ORF	6905572	6905699	128	402069	401942	128	13512818	13512691	128
exon 14	6905572	6905807	761	402069	401214	752	13512818	13512193	626
exon 15	?	?	38	401032	400995	38	13511943	13511884	69
	D. simulans, chr3L			D. sechellia, scaffold_0			D. ananassae, scaffold_13337
Exon number	Start	End	Size (bp)	Start	End	Size (bp)	Start	End	Size (bp)
exon 1	?	?	?	?	?	?	?	?	?
exon 2	?	?	?	?	?	?	?	?	?
start of ORF - exon 2	13042780	13042721	60	5819856	5819797	60	21783595	21783654	60
exon 3	13029757	13029716	42	5806347	5806306	42	21796276	21796317	42
exon 4	13015514	13015466	49	5793529	5793481	49	21809467	21809515	49
exon 4a	N/A	N/A	N/A	N/A	N/A	N/A	N/A	N/A	N/A
exon 5	12973933	12973799	135	5757404	5757270	135	21850692	21850826	135
exon 6	N/A	N/A	0	N/A	N/A	0	N/A	N/A	0
exon 7	12955852	12955773	80	5739370	5739291	80	21868590	21868669	80
exon 8	N/A	N/A	0	N/A	N/A	0	N/A	N/A	0
exon 9	12933391	12933248	144	5703023	5702880	144	21906854	21906997	144
exon 10	12933195	12932895	301	5702827	5702527	301	21907041	21907332	292
exon 11	12932761	12932663	99	5702393	5702295	99	21907667	21907765	99
exon 12	12931814	12931737	78	5701439	5701362	78	21908820	21908897	78
exon 13	12930280	12930104	177	5699908	5699732	177	21910274	21910450	177
exon 14 - end of ORF	12930032	12929905	128	5699660	5699533	128	21910512	21910639	126
exon 14	?	?	?	?	?	?	?	?	?
exon 15	?	?	?	?	?	?	?	?	?
	D. yakuba, chr3L			D. erecta, scaffold_4784			D. willistoni, scaffold_180698
Exon number	Start	End	Size (bp)	Start	End	Size (bp)	Start	End	Size (bp)
exon 1	?	?	?	?	?	?	?	?	?
exon 2	?	?	?	?	?	?	?	?	?
start of ORF - exon 2	13752426	13752367	60	13660385	13660326	60	546470	546529	60
exon 3	13739036	13738995	42	13647292	13647251	42	565348	565389	42
exon 4	13725913	13725865	49	13634366	13634318	49	584508	584556	49
exon 4a	N/A	N/A	N/A	N/A	N/A	N/A	N/A	N/A	N/A
exon 5	13688134	13688000	135	13596215	13596081	135	633710	633844	135
exon 6	N/A	N/A	0	N/A	N/A	0	644005	644055	51
exon 7	13669515	13669435	80	13577446	13577367	80	657365	657444	80
exon 8	N/A	N/A	0	N/A	N/A	0	N/A	N/A	0
exon 9	13630940	13630797	144	13540397	13540254	144	706760	706903	144
exon 10	13630741	13630441	301	13540207	13539901	307	707010	707289	277
exon 11	13630334	13630236	99	13539783	13539685	99	707543	707641	99
exon 12	13629411	13629334	78	13538845	13538768	78	708875	708952	78
exon 13	13627880	13627704	177	13537360	13537184	177	711455	711631	177
exon 14 - end of ORF	13627630	13627503	128	13537110	13536983	128	711710	711837	128
exon 14	?	?	?	?	?	?	?	?	?
exon 15	?	?	?	?	?	?	?	?	?
	D. virilis, scaffold_13049			D. mojavensis, scaffold_6680			D. grimshawi, scaffold_15110
Exon number	Start	End	Size (bp)	Start	End	Size	Start	End	Size (bp)
exon 1	?	?	?	?	?	?	?	?	?
exon 2	?	?	?	?	?	?	?	?	?
start of ORF - exon 2	19758238	19758297	60	7451335	7451394	60	17611473	17611414	60
exon 3	19776165	19776206	42	7470387	7470428	42	17593615	17593574	42
exon 4	19791360	19791408	49	7491281	7491329	49	17577395	17577347	49
exon 4a	N/A	N/A	N/A	N/A	N/A	N/A	N/A	N/A	N/A
exon 5	19840147	19840281	135	7535803	7535937	135	17533069	17532935	135
exon 6	19848745	19848795	51	7544437	7544487	51	17524462	17524412	51
exon 7	19860682	19860761	80	7562139	7562218	80	17511892	17511813	80
exon 8	N/A	N/A	0	N/A	N/A	0	N/A	N/A	0
exon 9	19906621	19906764	144	7609616	7609759	144	17464262	17464119	144
exon 10	19906838	19907111	274	7609838	7610111	274	17464045	17463772	274
exon 11	19907272	19907370	99	7610205	7610303	99	17463575	17463477	99
exon 12	19908552	19908629	78	7611441	7611518	78	17462359	17462282	78
exon 13	19910196	19910372	177	7612957	7613133	177	17460691	17460515	177
exon 14 - end of ORF	19910473	19910600	126	7613212	7613339	128	17460435	17460308	126
exon 14	?	?	?	?	?	?	?	?	?
exon 15	?	?	?	?	?	?	?	?	?
